# Supplementary material for: H2A.Z overexpression suppresses senescence and chemosensitivity in pancreatic ductal adenocarcinoma
Source: Oncogene. 2021 Feb 24;40(11):2065–80. doi: 10.1038/s41388-021-01664-1 (PMC7979544; doi:10.1038/s41388-021-01664-1)
Supplement: Supplementary file 6 — Supplementary Table 1. [file 41388_2021_1664_MOESM6_ESM.xlsx]

## Sheet: Hoja1
Supplementary Table 1. Immunohistochemistry report of H2A.Z staining observed in the PDAC and control tissue samples analyzed in this study.
Title	Disease state	Neoplasic cell percentage	H2AZ	H2A.Z staining intensity	H2A.Z positive cell percentage	H2A.Z localization	H2A.Z IHC score	CK7	CK7 staining intensity	CK7 localization	CK7 positive cell percentage
1N	pancreatic tissue	0	POS	1	1	D/A	1	POS	1	D/A	95
2N	pancreatic tissue	0	POS	0.5	0.5	D	0.25	POS	0.5	D	90
3N	pancreatic tissue	0	POS	0.5	60	A	30	NEG	NEG
4N	pancreatic tissue	0	NEG	1	60		0	POS	2	D/A	90
5N	pancreatic tissue	0	POS	1	5	A	5	POS	1	D	80
6N	pancreatic tissue	0	POS	1	5	I	5	POS	2	D	20, 80
7N	pancreatic tissue	0	POS	1	5	I/A/D	5	POS	2	D/A	90
8N	pancreatic tissue	0	POS	0.5	5	NN	2.5	POS	1	D	40, 60
9N	pancreatic tissue	0	POS	1	1	D	1	POS	1	D	90
10N	pancreatic tissue	0	NEG				0	POS	1	D	95
11N	pancreatic tissue	0	POS	2	90	D	180	POS	1	D	100
12N	pancreatic tissue	0	POS	2	90	D	180	POS	0.5	D	20
13N	pancreatic tissue	0	POS	2	10	D	20	POS	1	D	40
14N	pancreatic tissue	0	POS	0.5	0.5	D	0.25	POS	0.5	D	90
15N	pancreatic tissue	0	POS	2	80	NN	160	POS	1	D	2
16N	pancreatic tissue	0	POS	0.5	20	D	10	POS	1	D	90
17N	pancreatic tissue	0	POS	1	30	NN	30	POS	1	D/I	10
18N	pancreatic tissue	0	POS	1	10	NN	10	POS	0.5	D	60
19N	pancreatic tissue	0	POS	1	5	NN/IL	5	POS	2	NN/D	20
20N	pancreatic tissue	0	POS	2	0	IL	0	NEG		D	5
21N	pancreatic tissue	0	POS	0.5	2.5	NN	1.25	POS	0.5	D	5
22N	pancreatic tissue	0	NEG		0		0	POS	0.5
1P	PDAC	5	POS	1	1	D	1	POS	1	N	95
2P	PDAC	20	POS	1	1	N	1	POS	1	N	95
3P	PDAC	15	POS	2	80	N	160	POS	2	N	90
4P	PDAC	2	POS	1	1	N	1	POS	1	N	70
5P	PDAC	2	POS	1	70	N	70	NEG
6P	PDAC	15	POS	0.5	5	N	2.5	POS	1	N	80
7P	PDAC	10	POS	0.5	1	N	0.5	POS	2	N	80
8P	PDAC	30	POS	1	80	N	80	POS	1	N	90
9P	PDAC	5	NEG				0	POS	1	N	60
10P	PDAC	10	NEG				0	POS	1	D	90
11P	PDAC	20	POS	1	90	N	90	NEG
12P	PDAC	10	POS	2	30	N	60	POS	2	N	80
13P	PDAC	10	POS	2	2	N	4	POS	2	N	95
14P	PDAC	30	POS	1	1	N	1	POS	1	N	95
15P	PDAC	80	POS	1	30	N	30	NEG
16P	PDAC	80	POS	3	95	N	285	NEG
17P	PDAC	70	POS	1	80	N/M/D/A	80	POS	0.5	N/D/A	60, 90, 60
18P	PDAC	5	POS	1	98	N/A/D/M	98	POS	1	N/D/A	60, 20, 90
19P	PDAC	30	POS	1	5	N	5	POS	2	N	80
20P	PDAC	5	POS	2	90	N	180	NEG
21P	PDAC	15	POS	1	10	N	10	POS	1	N	90
22P	PDAC	5	POS	2	90	N/A/D/M/L	180	POS	0.5	N/D/A	5, 3, 90
23P	PDAC	10	POS	2	90	N/A/D/M/L	180	POS	1	N/D/A	30, 40, 90
24P	PDAC	15	POS	2	95	N/A/D/M/L	190	POS	1	N/D/A	60, 20, 60
25P	PDAC	5	POS	1	90	N/A/D/M/L	90	POS	1	N/D/A	60, 80, 90
26P	PDAC	10	POS	2	80	N/A/D/M/L	160	POS	0.5	N/D/A	40, 20, 90
27P	PDAC	10	POS	2	95	N/A/D/M/L	190	POS	0.5	N/D/A	40, 20, 80
28P	PDAC	15	POS	1	95	N/A/D/M/L	95	POS	1	N/D/A	80, 20, 90
29P	PDAC	10	POS	1	80	N/A/D/M	80	POS	1	N/D/A	90, 60, 60
30P	PDAC	3	POS	2	90	N/A/D/M	180	POS	1	N/D/A	90 ,40, 90
31P	PDAC	7	POS	1	95	N/A/D/I/M	95	POS	1	N/D/A	95 ,40, 95
32P	PDAC	5	POS	1	90	N/A/D/M/L	90	POS	2	N/A	90, 60
33P	PDAC	30	POS	1	2	N/NN	2	POS	2	N/D	90,80
34P	PDAC	3	POS	2	90	N/A/D/M/L	180	POS	1	N/D/A	40, 20, 90
35P	PDAC	20	POS	1	40	N/NN	40	POS	2	N/D	90, 60
36P	PDAC	15	POS	1	5	N/NN	5	POS	2	N/D	90, 90
37P	PDAC	15	POS	1	2	N/NN	2	POS	2	N/D	90, 80
38P	PDAC	10	POS	1	10	N/NN	10	POS	2	N/D	90, 90
39P	PDAC	50	POS	1	5	N	5	POS	2	D	5
40P	PDAC	0	POS	1	1	N/NN/I	1	NEG
41P	PDAC	80	POS	1	30	N	30	POS	1	D	2
42P	PDAC	0	POS	2	80	N/NN/I	160	POS	1	D/I	10
43P	PDAC	20	POS	1	5	N/NN	5	POS	0.5	D	60
44P	PDAC	40	POS	1	2	N/NN	2	POS	2	N	80
45P	PDAC	10	POS	2	30	N/NN	60	NEG
46P	PDAC	5	POS	3	40	N/NN	120	POS	1	NN/D	40
47P	PDAC	9	POS	1	5	N/NN	5	NEG
48P	PDAC	10	POS	1	5	N	5	POS	0.5	D	5
49P	PDAC	11	POS	1	2	N	2	POS	0.5	D	5
50P	PDAC	12	POS	0.5	5	N	2.5	POS	0.5	D	5
51P	PDAC	13	POS	1	5	N	5	POS	2	N	80
						N= neoplasic cell
						NN= non-neoplasic cell
						A= acinar cell
						D= ductal cell
						M= mesenchymal cell
						L= lymphocyte
						I= intestinal cell
						IL= islets of Langerhans
