# Supplementary material for: H2A.Z overexpression suppresses senescence and chemosensitivity in pancreatic ductal adenocarcinoma
Source: Oncogene. 2021 Feb 24;40(11):2065–80. doi: 10.1038/s41388-021-01664-1 (PMC7979544; doi:10.1038/s41388-021-01664-1)
Supplement: Supplementary file 7 — Supplementary Table 2. [file 41388_2021_1664_MOESM7_ESM.xlsx]

## Sheet: Hoja1
Supplementary Table 2. GO Biological process down-regulated
Term	PValue	Fold Enrichment	Bonferroni	Benjamini	FDR
GO:0006413~translational initiation	4.35e-14	4.15309	1.57e-10	1.57e-10	8e-11
GO:0006412~translation	1.54e-13	3.11387	5.57e-10	2.78e-10	2.83e-10
GO:0006695~cholesterol biosynthetic process	8.7e-12	7.29453	3.15e-08	1.05e-08	1.6e-08
GO:0006364~rRNA processing	3.48e-11	3.06779	1.26e-07	3.15e-08	6.4e-08
GO:0019083~viral transcription	5.37e-11	4.03804	1.94e-07	3.89e-08	9.87e-08
GO:0006614~SRP-dependent cotranslational protein targeting to membrane	8.59e-11	4.34568	3.11e-07	5.18e-08	1.58e-07
GO:0000184~nuclear-transcribed mRNA catabolic process, nonsense-mediated decay	1.28e-09	3.67791	4.63e-06	6.62e-07	2.35e-06
GO:0006120~mitochondrial electron transport, NADH to ubiquinone	1.45e-09	5.65698	5.25e-06	6.57e-07	2.67e-06
GO:0098609~cell-cell adhesion	2.6e-08	2.47637	9.42e-05	1.05e-05	4.79e-05
GO:0032981~mitochondrial respiratory chain complex I assembly	1.3e-07	4.39987	0.000469	4.69e-05	0.000238
GO:0006099~tricarboxylic acid cycle	1.75e-07	6.53992	0.000633	5.76e-05	0.000322
GO:0006281~DNA repair	1.12e-05	2.23492	0.0396627	0.00336688	0.0205602
GO:0070125~mitochondrial translational elongation	1.43e-05	3.26108	0.0505422	0.0039816	0.0263476
GO:0055114~oxidation-reduction process	1.77e-05	1.70041	0.0621659	0.00457395	0.0326043
GO:0051301~cell division	3.31e-05	1.91742	0.113012	0.00796301	0.0609119
GO:0016032~viral process	3.65e-05	2.00051	0.123792	0.00822548	0.067121
GO:0042776~mitochondrial ATP synthesis coupled proton transport	4.29e-05	6.25245	0.143909	0.00909829	0.0789135
GO:0070126~mitochondrial translational termination	6.24e-05	3.05352	0.202037	0.0124602	0.114604
GO:0031648~protein destabilization	8.25e-05	4.58513	0.258045	0.015586	0.151529
GO:0007067~mitotic nuclear division	8.32e-05	2.05894	0.259954	0.0149394	0.152836
GO:0006754~ATP biosynthetic process	9.19e-05	5.03071	0.282905	0.0157109	0.168818
GO:0000398~mRNA splicing, via spliceosome	0.00012	2.10293	0.351588	0.0194996	0.219872
GO:0051437~positive regulation of ubiquitin-protein ligase activity involved in regulation of mitotic cell cycle transition	0.000169	3.07138	0.457562	0.0262443	0.310299
GO:0031145~anaphase-promoting complex-dependent catabolic process	0.000265	2.95474	0.616044	0.0390995	0.485165
GO:0051436~negative regulation of ubiquitin-protein ligase activity involved in mitotic cell cycle	0.000279	3.08219	0.635506	0.0395658	0.511463
GO:0042632~cholesterol homeostasis	0.000336	3.19136	0.703976	0.0457407	0.616583
GO:0000086~G2/M transition of mitotic cell cycle	0.00041	2.34277	0.773478	0.0535118	0.751613
GO:0090263~positive regulation of canonical Wnt signaling pathway	0.000503	2.43151	0.838095	0.0629575	0.920816
GO:0043066~negative regulation of apoptotic process	0.000634	1.63526	0.899289	0.0761035	1.15952
GO:0007077~mitotic nuclear envelope disassembly	0.000634	3.64726	0.899351	0.0736816	1.15983
GO:0006914~autophagy	0.000716	2.30353	0.924997	0.0801602	1.30742
GO:0043154~negative regulation of cysteine-type endopeptidase activity involved in apoptotic process	0.00072	2.9601	0.926148	0.0782007	1.31517
GO:1901796~regulation of signal transduction by p53 class mediator	0.000762	2.35307	0.936502	0.0801435	1.39088
GO:0007041~lysosomal transport	0.000787	7.29453	0.94216	0.0804084	1.43763
GO:0043518~negative regulation of DNA damage response, signal transduction by p53 class mediator	0.00120774	6.73341	0.987377	0.117433	2.19695
GO:0033490~cholesterol biosynthetic process via lathosterol	0.00121604	14.5891	0.987751	0.115105	2.21188
GO:0033489~cholesterol biosynthetic process via desmosterol	0.00121604	14.5891	0.987751	0.115105	2.21188
GO:0008283~cell proliferation	0.00127685	1.67415	0.990173	0.117446	2.32128
GO:0060071~Wnt signaling pathway, planar cell polarity pathway	0.00139647	2.53723	0.993629	0.12458	2.53612
GO:0006310~DNA recombination	0.0014238	2.63658	0.994229	0.123816	2.58513
GO:0038061~NIK/NF-kappaB signaling	0.00157371	2.8736	0.996648	0.132773	2.85361
GO:0015031~protein transport	0.00177117	1.62511	0.998361	0.144812	3.20618
GO:0070979~protein K11-linked ubiquitination	0.00182783	4.32268	0.998665	0.145807	3.30712
GO:0000027~ribosomal large subunit assembly	0.00226143	4.86302	0.999723	0.173447	4.07632
GO:0016925~protein sumoylation	0.00253082	2.24447	0.999896	0.18809	4.55129
GO:0015986~ATP synthesis coupled proton transport	0.00293151	4.64197	0.999976	0.21025	5.25365
GO:0043161~proteasome-mediated ubiquitin-dependent protein catabolic process	0.00313741	1.86855	0.999988	0.218978	5.61268
GO:0016126~sterol biosynthetic process	0.00328893	7.29453	0.999993	0.223994	5.87605
GO:0007084~mitotic nuclear envelope reassembly	0.00328893	7.29453	0.999993	0.223994	5.87605
GO:0032418~lysosome localization	0.00344885	5.47089	0.999996	0.229262	6.15328
GO:0009267~cellular response to starvation	0.00410949	3.10405	1	0.262181	7.29033
GO:0019058~viral life cycle	0.00425811	3.76492	1	0.265654	7.54433
