# Supplementary material for: H2A.Z overexpression suppresses senescence and chemosensitivity in pancreatic ductal adenocarcinoma
Source: Oncogene. 2021 Feb 24;40(11):2065–80. doi: 10.1038/s41388-021-01664-1 (PMC7979544; doi:10.1038/s41388-021-01664-1)
Supplement: Supplementary file 8 — Supplementary Table 3. [file 41388_2021_1664_MOESM8_ESM.xlsx]

## Sheet: Hoja1
Supplementary Table 3. GO Biological process up-regulated
Term	PValue	Fold Enrichment	Bonferroni	Benjamini	FDR
GO:0098609~cell-cell adhesion	3.33e-09	2.57732	1.36e-05	1.36e-05	6.21e-06
GO:0050821~protein stabilization	1.31e-07	3.10281	0.000535	0.000268	0.000244
GO:0071902~positive regulation of protein serine/threonine kinase activity	1.37e-05	4.98896	0.0545462	0.0185231	0.0255432
GO:0043065~positive regulation of apoptotic process	1.86e-05	2.03716	0.0732341	0.0188339	0.0346332
GO:0035556~intracellular signal transduction	3.41e-05	1.84146	0.130154	0.0275026	0.0634881
GO:0030036~actin cytoskeleton organization	7.16e-05	2.57443	0.253761	0.0476141	0.133227
GO:0007264~small GTPase mediated signal transduction	7.44e-05	2.07028	0.262373	0.0425424	0.138506
GO:0046718~viral entry into host cell	9.06e-05	3.09211	0.309629	0.0452596	0.168615
GO:0006888~ER to Golgi vesicle-mediated transport	9.21e-05	2.36456	0.314012	0.0410125	0.171511
GO:0042542~response to hydrogen peroxide	0.000134	3.70911	0.42308	0.0535197	0.250209
GO:0032869~cellular response to insulin stimulus	0.000203	3.02361	0.563289	0.0725503	0.376625
GO:0001666~response to hypoxia	0.000295	2.19959	0.700279	0.0955322	0.547274
GO:0007015~actin filament organization	0.000334	3.03148	0.744429	0.0996238	0.619428
GO:0007179~transforming growth factor beta receptor signaling pathway	0.000487	2.6888	0.863782	0.13272	0.903837
GO:0036498~IRE1-mediated unfolded protein response	0.00057	3.20618	0.90292	0.143997	1.0566
GO:0006457~protein folding	0.000591	2.10183	0.910727	0.140155	1.09437
GO:0006614~SRP-dependent cotranslational protein targeting to membrane	0.000623	2.63159	0.921944	0.139308	1.15483
GO:0048661~positive regulation of smooth muscle cell proliferation	0.000669	3.15274	0.935182	0.14102	1.23846
GO:0048013~ephrin receptor signaling pathway	0.0007	2.70719	0.943066	0.14001	1.29678
GO:0048870~cell motility	0.000867	4.85038	0.971183	0.162505	1.60243
GO:0000302~response to reactive oxygen species	0.00106532	3.73106	0.987215	0.187463	1.96596
GO:0000184~nuclear-transcribed mRNA catabolic process, nonsense-mediated decay	0.00124277	2.32329	0.993818	0.206409	2.28986
GO:0006890~retrograde vesicle-mediated transport, Golgi to ER	0.00129329	2.66179	0.994973	0.205569	2.38188
GO:0006897~endocytosis	0.00129432	2.19837	0.994994	0.198056	2.38376
GO:0010634~positive regulation of epithelial cell migration	0.0014263	3.96849	0.997085	0.208249	2.62377
GO:0007010~cytoskeleton organization	0.00151756	2.07873	0.997994	0.212511	2.78942
GO:0031397~negative regulation of protein ubiquitination	0.00155617	3.54906	0.998287	0.210152	2.85942
GO:0006364~rRNA processing	0.00160429	1.90389	0.998594	0.209057	2.9466
GO:0016477~cell migration	0.00160793	2.03039	0.998615	0.203044	2.95319
GO:0072583~clathrin-mediated endocytosis	0.00173669	5.09289	0.999182	0.210989	3.18607
GO:0007049~cell cycle	0.00196612	1.87756	0.999681	0.228683	3.59971
GO:0034101~erythrocyte homeostasis	0.0021062	8.08396	0.99982	0.236225	3.85144
GO:0014823~response to activity	0.00221371	3.38398	0.999884	0.240178	4.04423
GO:2000145~regulation of cell motility	0.00232938	4.15746	0.999928	0.244622	4.25122
GO:0042026~protein refolding	0.00254035	5.82045	0.99997	0.257131	4.62769
GO:1901998~toxin transport	0.00258798	3.63778	0.999975	0.255025	4.71249
GO:0050766~positive regulation of phagocytosis	0.00289125	4.0141	0.999993	0.273897	5.25076
GO:0001525~angiogenesis	0.00290304	1.82705	0.999993	0.268686	5.27162
GO:0090084~negative regulation of inclusion body assembly	0.00332046	7.27556	0.999999	0.294467	6.00762
GO:0008285~negative regulation of cell proliferation	0.00332955	1.58005	0.999999	0.288951	6.0236
GO:0031396~regulation of protein ubiquitination	0.00348821	5.45667	0.999999	0.294309	6.30188
GO:0044344~cellular response to fibroblast growth factor stimulus	0.00355126	3.8803	1	0.292799	6.41227
GO:0055072~iron ion homeostasis	0.00355126	3.8803	1	0.292799	6.41227
GO:0030335~positive regulation of cell migration	0.0038481	1.89797	1	0.306998	6.93023
GO:0030512~negative regulation of transforming growth factor beta receptor signaling pathway	0.00391649	2.72834	1	0.305644	7.04919
GO:0050900~leukocyte migration	0.00404682	2.14689	1	0.308268	7.27549
GO:0032956~regulation of actin cytoskeleton organization	0.00418084	3.09598	1	0.310998	7.50764
GO:0030334~regulation of cell migration	0.00433087	2.55628	1	0.314561	7.76688
GO:0071276~cellular response to cadmium ion	0.00466554	5.13569	1	0.328655	8.34267
GO:0048715~negative regulation of oligodendrocyte differentiation	0.00493635	6.61415	1	0.338374	8.8061
